# Supplementary material for: Tripeptide-Assisted Gold Nanocluster Formation for Fe3+ and Cu2+ Sensing
Source: Molecules. 2024 May 21;29(11):2416. doi: 10.3390/molecules29112416 (PMC11173388; doi:10.3390/molecules29112416)
Supplement: Supplementary file 1 [file molecules-29-02416-s001.zip]

Archive with 1 entries (1 files):
- molecules-2985124-supplementary.pdf
